# Supplementary material for: Mismatch Between Perceived and Actual Dietary Nutrition in Hospitalized Cardiovascular Patients and Clinicians: A Cross-Sectional Assessment and Recommendations for Improvement
Source: Nutrients. 2025 Aug 13;17(16):2624. doi: 10.3390/nu17162624 (PMC12389558; doi:10.3390/nu17162624)
Supplement: Supplementary file 1 [file nutrients-17-02624-s001.zip]

Archive with 1 entries (1 files):
- nutrients-3791831-supplementary.pdf
